# Supplementary material for: Monitoring Autophagy Immunohistochemically and Ultrastructurally during Human Head and Neck Carcinogenesis. Relationship with the DNA Damage Response Pathway
Source: Int J Mol Sci. 2017 Sep 7;18(9):1920. doi: 10.3390/ijms18091920 (PMC5618569; doi:10.3390/ijms18091920)
Supplement: Supplementary file 1 [file ijms-18-01920-s001.zip]

Archive with 2 entries (2 files):
- ijms-221566 SI.pdf
- ijms-221566 Suppl Data_ mHscores.pdf
